# Supplementary material for: Antibacterial Gelatin Composite Hydrogels Comprised of In Situ Formed Zinc Oxide Nanoparticles
Source: Polymers (Basel). 2023 Oct 3;15(19):3978. doi: 10.3390/polym15193978 (PMC10575203; doi:10.3390/polym15193978)
Supplement: Supplementary file 1 [file polymers-15-03978-s001.zip]

Archive with 1 entries (1 files):
- polymers-2634194-supplementary.pdf
